# Supplementary material for: Chromosome 11q13 amplification correlates with poor response and prognosis to PD-1 blockade in unresectable hepatocellular carcinoma
Source: Front Immunol. 2023 Mar 28;14:1116057. doi: 10.3389/fimmu.2023.1116057 (PMC10086239; doi:10.3389/fimmu.2023.1116057)
Supplement: Supplementary Figure 1 — Summary of frequently (Top 20) genomic characterized copy number alterations among 62 patients with HCC. [file DataSheet_1.zip › clinical/1_33uHCC_clinical_data.xlsx]

## Sheet: Sheet 1
Age	Gender	Cirrhosis	AFP	DCP	BCLC	Tumor.number	Size	Portal.vein.tumor.thrombosis	Extrahepatic.metastases	HBsAg	HBV.DNA	TB	ALB	ALT	AST	Treatment Strategies	CNV	PFS	PFS_status
56	1	0	2.4		0	0	1.2	0	0	0	0	14.2	48.1	36	34	LRT	0	23.4	0
76	1	0	2.3	3717	0	1	3.6	0	0	0	0	12.3	33.3	21	30	LRT	0	3.1	1
71	1	1	8.1	73	0	0	0.6	0	0	1	0	11.7	37.7	18	27	LRT	0	9.3	0
55	1	0	45912	38194	0	1	12.3	0	0	1	1	12	36.9	48	35	LRT	0	2.7	1
52	1	0	593	9260	0	1	12.3	1	0	1	1	16.9	39.5	38	53	LRT	1	5	1
54	1	0	399	128	0	1	0.8	0	0	1	0	11.9	43.1	19	19	TKIs with or without LRT	0	16.0333	1
43	1	1	4.45		1	1	0.8	0	1	1	0	9.6	43.1	27	31	TKIs with or without LRT	1	8.9	1
58	1	0	1.9	135	0	1	1.3	0	0	1	0	9.1	40.7	20	25	TKIs with or without LRT	0	14.5	0
54	1	0	7.3	191	0	1	1.8	0	0	1	0	15.8	43.3	29	29	TKIs with or without LRT	0	6.4	0
54	1	1	216	200844	1	1	12.1	1	0	1	0	21.5	44.7	25	39	TKIs with or without LRT	1	5.1	1
45	2	0	1.8	22	0	1	3	0	0	1	0	21.6	42	23	19	TKIs with or without LRT	0	4.16667	0
50	1	0	4	57	0	0	6	0	0	1	1	19.4	39	67	62	TKIs with or without LRT	0	9.1	0
73	1	1	5	78	0	0	4.8	0	0	1	0	15.5	25.8	11	24	1st Line PD1Ab	0	10	0
63	1	1	349	3778	0	1	2	0	0	1	0	8	37.8	41	7	1st Line PD1Ab	0	16.1667	1
31	1	1	491		0	1	1.1	0	0	1	0	13.2	41	140	83	1st Line PD1Ab	0	19.0667	0
32	2	0	38955	38587	1	1	6	0	1	1	0	11.1	42.2	15	36	1st Line PD1Ab	0	9.53333	0
54	1	0	10892	670	1	1	12	1	0	1	1	19.3	38.5	21	54	1st Line PD1Ab	0	2.06667	1
52	2	0	16698	56154	1	1	11	1	0	1	0	22.1	43.5	56	139	1st Line PD1Ab	0	1.36667	1
45	2	0	149754	23961	1	0	4.65	1	1	1	0	17.8	31.4	60	75	1st Line PD1Ab	0	6.73333	0
58	1	0	605	79326	1	0	11.5	0	1	0	0	11.7	42.5	44	47	1st Line PD1Ab	0	11.8333	0
54	1	0	10.5	303	1	1	2.8	1	0	1	0	9.2	44.1	18	14	1st Line PD1Ab	0	11.6667	0
57	2	0	95889	1538	0	0	11	0	0	1	1	31.7	42.9	124	159	1st Line PD1Ab	0	11.7667	0
33	1	1	15231	42807	1	1	11.75	1	0	1	0	13.2	42	83	55	1st Line PD1Ab	0	3.26667	1
56	2	0	9.6	16	0	1	5.58	0	0	0	0	5.6	42.4	24	23	1st Line PD1Ab	1	1.6	1
34	1	0	1794	75000	0	1	17.06	0	0	1	1	35.8	40.4	50	175	1st Line PD1Ab	1	1.3	1
61	1	0	3	682	0	1	1.8	0	0	0	0	17.6	39	19	25	2nd Line PD1Ab	1	2.76667	1
42	1	1	92.6	13759	1	1	3	0	1	1	0	17.9	43.1	52	50	2nd Line PD1Ab	0	8.03333	0
66	1	0	694.4	836	0	1	5.8	0	0	1	0	14.1	37.2	20	31	2nd Line PD1Ab	0	4.83333	1
58	1	1	5.9	38	0	1	0.9	0	0	1	0	16.1	39.8	33	51	2nd Line PD1Ab	0	2.36667	1
35	1	0	1210	32	0	1	2	0	0	1	0	12.8	39.5	31	30	2nd Line PD1Ab	0	13.8333	0
61	1	0	34.6	5500	0	1	4.6	0	0	0	0	14	44.4	22	21	TKIs with or without LRT	1	8.26667	0
41	1	0	123173	75000	1	1	13.7	1	0	1	0	18.6	39	157	142	1st Line PD1Ab	1	1.3	1
48	1	1	6908	15625	1	0	21.5	1	1	1	0	22	30.5	13	55	1st Line PD1Ab	1	1.83333	1
