# Supplementary material for: Chromosome 11q13 amplification correlates with poor response and prognosis to PD-1 blockade in unresectable hepatocellular carcinoma
Source: Front Immunol. 2023 Mar 28;14:1116057. doi: 10.3389/fimmu.2023.1116057 (PMC10086239; doi:10.3389/fimmu.2023.1116057)
Supplement: Supplementary Figure 1 — Summary of frequently (Top 20) genomic characterized copy number alterations among 62 patients with HCC. [file DataSheet_1.zip › clinical/1_62_clinical_data.xlsx]

## Sheet: Sheet 1
Age	Gender	Cirrhosis	AFP	DCP	BCLC.stage	Tumor.number	Size	Portal.vein.tumor.thrombosis	Extrahepatic.metastases	HBsAg	HBV.DNA	TB	ALB	ALT	AST	CNV	type	Treatment.Strategies	PFS	PFS_status
48	m	non	3	57	A	1	2	non	non	1	0	11.9	49.9	23	21	0	HCC		#N/A	#N/A
53	m	Yes	489	802	B	2	4.3	non	non	1	0	18.1	43.8	19	16	0	uHCC	TKIs with or without LRT	16.0333	1
62	m	non	2	116	B	multiple	4.9	non	non	0	0	31.9	44	70	70	1	uHCC	2nd Line PD1Ab	2.76667	1
73	m	Yes	161	25607	A	1	6.5	non	non	1	3.1	25.1	40.9	17	23	0	uHCC	1st Line PD1Ab	10	0
53	m	Yes	327	78	C	1	5.5	yes	non	1	0	17.5	43	42	42	1	HCC		#N/A	#N/A
62	m	non	5.9		A	1	4.8	non	non	0	0	15.7	44.3	66	48	0	HCC		#N/A	#N/A
56	m	Yes	736.5		A	2	2.5	non	non	1	0	14.4	42	14	18	0	HCC		#N/A	#N/A
63	m	Yes	120.8		C	1	4.2	yes	non	1	0	15.7	40.1	17	20	0	uHCC	1st Line PD1Ab	16.1667	1
56	m	non	17.1		A	1	6.3	non	non	0	0	5.8	43.7	34	28	0	uHCC	LRT	23.4	0
42	m	Yes	7.7		C	1	4.3	non	non	1	0	14.7	44.4	43	28	0	uHCC	2nd Line PD1Ab	8.03333	0
74	m	Yes	3.4		A	1	3.6	non	non	0	0	10.9	39.3	32	43	0	uHCC	LRT	3.1	1
68	m	Yes	2.2	57	A	1	7.5	non	non	1	0	16.5	45.6	25	34	0	HCC		#N/A	#N/A
40	m	Yes	4.7		A	1	4.5	non	non	1	3.71	23	40.8	43	24	0	HCC		#N/A	#N/A
66	m	Yes	6050		B	3	7.8	non	non	1	0	15.8	44.3	38	89	0	uHCC	2nd Line PD1Ab	4.83333	1
66	m	Yes	3.5	15	A	1	1.5	non	non	1	0	20.3	47.4	25	21	0	HCC		#N/A	#N/A
30	m	Yes	1210	3714	C	1	9	non	non	1	5.71	13.2	41	140	83	0	uHCC	1st Line PD1Ab	19.0667	0
42	m	Yes	5497	1704	A	1	5	non	non	1	0	9.6	43.1	27	31	1	uHCC	TKIs with or without LRT	8.9	1
59	f	Yes	4.8	1390	B	2	4.5	non	non	1	1.02	10.2	44.3	27	26	1	HCC		#N/A	#N/A
67	m	non	2.1	14030	A	1	3	non	non	0	0	10.3	37.3	13	15	0	HCC		#N/A	#N/A
57	m	Yes	1.9	135	A	1	9.5	non	non	1	5.1	9.1	40.7	20	25	0	uHCC	TKIs with or without LRT	14.5	0
65	m	Yes	5.4	35	A	1	7.5	non	non	1	0	22.7	41.3	24	24	0	HCC		#N/A	#N/A
43	f	Yes	1.7	18	A	1	3.5	non	non	1	3.86	19.5	44.5	11	10	0	HCC		#N/A	#N/A
57	f	Yes	59	802	B	2	4.5	non	non	1	1.86	20.9	49.6	82	49	0	HCC		#N/A	#N/A
57	m	Yes	2367	40	A	1	1	non	non	1	0	9.7	45.7	15	17	0	HCC		#N/A	#N/A
53	m	Yes	10	248	A	1	2	non	non	1	9.28	17.1	42.7	20	22	0	uHCC	TKIs with or without LRT	6.4	0
65	m	Yes	228	1435	A	3	3	non	non	1	0	6.6	41.2	50	37	0	HCC		#N/A	#N/A
48	m	Yes	2432	19253	A	1	4.3	non	non	1	4.91	17.9	43.7	16	40	0	HCC		#N/A	#N/A
63	m	Yes	14.3	457	B	2	3.8	non	non	1	5.59	14.2	42	26	31	0	HCC		#N/A	#N/A
57	m	Yes	1029	7759	A	1	12	non	non	1	0	19	41.6	94	16	0	uHCC	2nd Line PD1Ab	2.36667	1
32	f	Yes	38955	38587	A	1	11.5	non	non	1	4.63	11.1	42.2	15	36	0	uHCC	1st Line PD1Ab	9.53333	0
71	m	Yes	7.6	117	A	1	3.5	non	non	1	3.42	13.2	39.5	28	34	0	uHCC	LRT	9.3	0
62	m	Yes	45.7	64	A	1	3.4	non	non	1	0	15.8	45.6	20	20	0	HCC		#N/A	#N/A
54	m	Yes	10892	670	C	multiple	12	yes	non	1	6.48	19.3	38.5	21	54	0	uHCC	1st Line PD1Ab	2.06667	1
61	f	Yes	156	5929	A	1	8.7	non	non	1	9.83	9.5	47.2	47	49	0	HCC		#N/A	#N/A
54	m	Yes	216	200844	C	multiple	12.1	yes	non	1	0	21.5	44.7	25	39	1	uHCC	TKIs with or without LRT	5.1	1
55	m	Yes	45912	38194	B	multiple		non	non	1	2.63	12	36.9	48	35	0	uHCC	LRT	2.7	1
35	m	Yes			B	multiple	2	non	non	1	0	12.8	39.5	31	30	0	uHCC	2nd Line PD1Ab	13.8333	0
75	m	Yes	6.9	18	A	1	1.2	non	non	1	0	12.8	38.3	13	15	0	HCC		#N/A	#N/A
52	m	Yes	593	9260	B	multiple		yes	non	1	3.94	16.9	39.5	38	53	1	uHCC	LRT	5	1
66	m	Yes	5.4	33	A	1	7.3	non	non	0	0	36.8	39.8	35	31	0	HCC		#N/A	#N/A
76	m	Yes	236	1774	C	1	4	non	non	1	0	11.2	38	14	20	0	HCC		#N/A	#N/A
52	f	Yes	16698	56154	C	multiple	11	yes	non	1	0	22.1	43.5	56	139	0	uHCC	1st Line PD1Ab	1.36667	1
43	f	Yes	61059	2890	C	2	7.2	non	lung	1	0	15.3	47.1	24	25	0	uHCC	1st Line PD1Ab	6.73333	0
40	m	non			A	1	24	non	non	0	0	6	35.3	67		0	HCC		#N/A	#N/A
58	m	non	605	79326	C	1	11.5	non	lung	0	0	11.7	42.5	44	47	0	uHCC	1st Line PD1Ab	11.8333	0
54	m	Yes	10.5	303	C	multiple		yes	non	1	0	9.2	44.1	18	14	0	uHCC	1st Line PD1Ab	11.6667	0
57	f	Yes	95889	1538	A	1	108.11	non	non	1	2.86	31.7	42.9	124	159	0	uHCC	1st Line PD1Ab	11.7667	0
45	m	Yes	8.6	459	A	1	6	non	non	1	3.43	16.9	41.7	92	38	1	HCC		#N/A	#N/A
55	m	Yes	617	738657	C	1	12	yes	non	1	3.92	17.3	43.4	51	75	1	HCC		#N/A	#N/A
32	m	Yes	15231	13967	C	1	13	yes	non	1	5.78	13.2	42	83	55	0	uHCC	1st Line PD1Ab	3.26667	1
47	m	Yes	171	126	C	multiple		non	lung	1	1.57	11.5	25.8	26	59	0	HCC		#N/A	#N/A
45	f	Yes	2.6	25	A	1	5.5	non	non	1	0	14.4	42.8	33	20	0	uHCC	TKIs with or without LRT	4.16667	0
50	m	Yes	4	57	A	1		non	non	1	7.71	19.4	39	67	62	0	uHCC	TKIs with or without LRT	9.1	0
56	f	non	1106	2034	B	4	9.5	non	non	0	0	11.7	40.4	8	13	1	uHCC	1st Line PD1Ab	1.6	1
50	m	Yes	20.9	3491	C	1	6.5	yes	non	1	0	25.6	43.9	29	26	1	HCC		#N/A	#N/A
48	m	Yes	27.1	19	A	1	5.2	non	non	1	2.56	12.9	37.6	12	23	0	HCC		#N/A	#N/A
34	m	Yes	1794	75000	B	multiple	15	non	non	1	1.42	35.8	40.4	50	175	1	uHCC	1st Line PD1Ab	1.3	1
62	m	Yes	3.8	2118	A	1	19.5	non	non	1	1.46	16	38.7	66	67	0	HCC		#N/A	#N/A
61	m	Yes	34.6	5500	B	multiple	4.6	non	non	0	0	14	44.4	22	21	1	uHCC	TKIs with or without LRT	8.26667	0
61	m	Yes	2318	1203	C	multiple	4	yes	non	1	2.55	17.2	43.4	16		1	HCC		#N/A	#N/A
41	m	Yes	123173	75000	C	multiple	13.7	yes	non	1	0	18.6	39	157	142	1	uHCC	1st Line PD1Ab	1.3	1
48	m	Yes	6908	15625	C	1	21.5	yes	lung	1	0	22	30.5	13	55	1	uHCC	1st Line PD1Ab	1.83333	1
