# Supplementary material for: Chromosome 11q13 amplification correlates with poor response and prognosis to PD-1 blockade in unresectable hepatocellular carcinoma
Source: Front Immunol. 2023 Mar 28;14:1116057. doi: 10.3389/fimmu.2023.1116057 (PMC10086239; doi:10.3389/fimmu.2023.1116057)
Supplement: Supplementary Figure 1 — Summary of frequently (Top 20) genomic characterized copy number alterations among 62 patients with HCC. [file DataSheet_1.zip › clinical/Baseline_COX_KM_plot.R]

## clear pre data
rm(list = ls())

setwd("RawData")### set work directory

## prepare libraries
library(data.table)
library(openxlsx)
library(survival)
library(survminer)
library(ggsci)
library(tidyverse)
library(maftools)
library(plyr)

function_baseline <- function(Base.all){
  Freq <- lapply(Base.all, table)
  Prop <- lapply(Freq,prop.table)
  
  Char <- NULL
  for (i in 1:dim(Base.all)[2]){
    Character <- c(names(Freq[i]),names(Freq[[i]]))
    Noc <- c(NA,paste0(Freq[[i]],"(",round(Prop[[i]],3),")"))
    Num <- c(NA,Freq[[i]])
    Prob <- c(NA,round(Prop[[i]],3))
    Characteristics <- data.frame("Characteristics"=Character,"Number of Cases(%)" = Noc,
                                  "Number of Cases" =  as.character(Num), "Pro(%)" =   as.character(Prob))
    Char <- rbind(Char,Characteristics)
  }
  return(Char)
}

function_Unicox <- function(x){
  y = "PFS"
  d = BaseLine[!is.na(BaseLine[,x]),]
  FML <- as.formula(paste0("Surv(time = d$",y,", event = d$",y,"_status) ~ ",x,sep=""))
  ACox <- coxph(FML,data=d)
  ASum <- summary(ACox)
  HR <- round(ASum$coefficients[,2],2)
  Pvalue <- round(ASum$coefficients[,5],3)
  CI <- paste0(round(ASum$conf.int[,3:4],2),collapse = "-")
  Element <- row.names(ASum$conf.int)
  Unicox <- data.frame("Characteristics" = x,"Element"=Element,"Hazard Ratio"=HR,"CI95" = CI,
                       "P Value"=Pvalue)
  Unicox
  return(Unicox)
}

function_pvalue <- function(d1){
  Char <- NULL
  for (i in colnames(d1)[1:dim(d1)[2]]){
    #test = fisher.test(table(data[,c(i,"CNV")]))
    test = chisq.test(table(d1[,c(i,"CNV")]),correct = F)
    p = test$p.value
    a_list = list(i,p)
    Characteristics <- setNames(do.call(cbind.data.frame, lapply(lapply(a_list, unlist),
                                                                 `length<-`, max(lengths(a_list)))), c("Characteristics","p-value"))
    Char <- rbind(Char,Characteristics)
  }
  return(Char)
}

function_km <- function(x,y,lable,surv_df){ 
  surv =as.formula(paste('Surv(',y,',',y,'_status== 1) ~ CNV',sep=""))
  km <- surv_fit(formula = surv, data = surv_df)
  res_cox<-coxph(surv, data=surv_df)
  surv_diff <- survdiff(formula = surv, data = surv_df)
  p.val = 1 - pchisq(surv_diff$chisq, length(surv_diff$n) - 1)
  p3 = ggsurvplot(km, conf.int =FALSE, risk.table =T, 
                  risk.table.y.text.col = T,# colour risk table text annotations.
                  risk.table.y.text = FALSE,
                  palette = "npg",
                  legend.labs = c("Non-AMP", "AMP"),legend = c(0.8,0.9),
                  legend.title = "",surv.median.line = "hv",
                  xlab = "Time (months)",ylab = y,
                  pval = FALSE, break.time.by = 5,# 输出p值
                  pval.method = TRUE,
                  title = x)
  p3$plot = p3$plot + ggplot2::annotate("text",x = 8, y = 0.4,label = lable)+
    ggplot2::annotate("text",x = 8, y = 0.3,
                      label = paste("HR :",round(1/summary(res_cox)$conf.int[1],2))) + 
    ggplot2::annotate("text",x = 8, y = 0.2,label = paste("(","95%CI: ",round(1/summary(res_cox)$conf.int[4],2),"-",round(1/summary(res_cox)$conf.int[3],2),")",sep = ""))+
    ggplot2::annotate("text",x = 8, y = 0.1,
                      label = paste("Log-rank P:",round(p.val,4)))
  return(p3)
}

### 62 patients
data = read.xlsx('1_62_clinical_data.xlsx',sheet = 1,na.strings=c("N/A","","#N/A","NA"))
colnames(data)
### 1. Baseline
## All
d1 = data[,1:19]
## CNV = 1
d1 = data[data$CNV ==1 ,1:19]
## CNV = 0
d1 = data[data$CNV ==0 ,1:19]

min(d1$Age);max(d1$Age);median(d1$Age);
##AST 38 ALT 41   TB 13  ALB 50 HBV_DNA 0
d1$Age <- ifelse(test = d1$Age > 60, yes = ">60", no = "<=60")
d1$AFP <- ifelse(test = d1$AFP >= 200, yes = ">=200", no = "<200")
d1$DCP <- ifelse(test = d1$DCP >= 200, yes = ">=200", no = "<200")
d1$Tumor.number <- ifelse(test = d1$Tumor.number > 1, yes = "multiple", no = "1")
d1$HBV.DNA <- ifelse(test = d1$HBV.DNA >0 ,yes = ">0",no= "0")
d1$TB <- ifelse(test = d1$TB >= 13, yes = ">=13", no="<13")
d1$ALB <- ifelse(test = d1$ALB >=50, yes = ">=50", no="<50")
d1$ALT <- ifelse(test = d1$ALT >=41, yes = ">=41", no="<41")
d1$AST <- ifelse(test = d1$AST >=38, yes = ">=38", no="<38")
d1$Size <- ifelse(test = d1$Size >5, yes = ">5", no="<=5")

d1[is.na(d1)] <-  "NA"
Char = function_baseline(d1)
View(Char)

## 2. chisq pvalue
function_pvalue(d1)

#### 33uHCC patients
data = read.xlsx('1_33uHCC_clinical_data.xlsx',sheet = 1,na.strings=c("N/A","","#N/A"))
colnames(data)
head(data)
### 1. Baseline
## All
d1 = data[,1:18]
## CNV == 1
d1 = data[data$CNV == 1,1:18]
## CNV == 0
d1 = data[data$CNV == 0,1:18]

##AST 38 ALT 41   TB 13  ALB 50 HBV_DNA 0
d1$Age <- ifelse(test = d1$Age > 60, yes = ">60", no = "<=60")
d1$AFP <- ifelse(test = d1$AFP >= 200, yes = ">=200", no = "<200")
d1$DCP <- ifelse(test = d1$DCP >= 200, yes = ">=200", no = "<200")
#d1$Tumor.number <- ifelse(test = d1$Tumor.number > 1, yes = "multiple", no = "1")
d1$HBV.DNA <- ifelse(test = d1$HBV.DNA >0 ,yes = ">0",no= "0")
d1$TB <- ifelse(test = d1$TB >= 13, yes = ">=13", no="<13")
d1$ALB <- ifelse(test = d1$ALB >=50, yes = ">=50", no="<50")
d1$ALT <- ifelse(test = d1$ALT >=41, yes = ">=41", no="<41")
d1$AST <- ifelse(test = d1$AST >=38, yes = ">=38", no="<38")
d1$Size <- ifelse(test = d1$Size >5, yes = ">5", no="<=5")

d1[is.na(d1)] <-  "NA"

Char = function_baseline(d1)
View(Char)

## chisq pvalue
function_pvalue(d1)

####33 uHCC PD1Ab group COX  
data = read.xlsx('1_33uHCC_clinical_data.xlsx',sheet = 1,na.strings=c("N/A","","#N/A"))
colnames(data)
d1 = data[data$Treatment.Strategies %in% c("1st Line PD1Ab","2nd Line PD1Ab"),]

head(d1)
dim(d1)
d1$Age <- ifelse(test = d1$Age > 60, yes = ">60", no = "<=60")
d1$AFP <- ifelse(test = d1$AFP >= 200, yes = ">=200", no = "<200")
d1$DCP <- ifelse(test = d1$DCP >= 200, yes = ">=200", no = "<200")
d1$TB <- ifelse(test = d1$TB >= 13, yes = ">=13", no="<13")
d1$ALB <- ifelse(test = d1$ALB >=50, yes = ">=50", no="<50")
d1$ALT <- ifelse(test = d1$ALT >=41, yes = ">=41", no="<41")
d1$AST <- ifelse(test = d1$AST >=38, yes = ">=38", no="<38")
d1$Size <- ifelse(test = d1$Size >3, yes = ">3", no="<=3")

head(d1)
dim(d1)


BaseLine = data.frame(d1)
VarNames <- colnames(BaseLine)[c(1:13,15:18)]

UniVar <- lapply(VarNames, function_Unicox)
UniVar <- ldply(UniVar,data.frame)
UniVar

UniVar[UniVar$P.Value < 0.05,]
write.table(UniVar,"3_COX_UniVar.txt",col.names=T,row.names=F,quote =F, na = "",sep ="\t")

#multicox
y="PFS"
fml <- as.formula(paste0(paste0("Surv(",y,",",y,"_status) ~ ",sep=""),paste0(UniVar$Characteristics[UniVar$P.Value < 0.2],collapse = "+")))
MultiCox <- coxph(fml,data=BaseLine)
#ggforest(MultiCox)
MultiSum <- summary(MultiCox)
MultiName <- as.character(UniVar$Characteristics[UniVar$P.Value < 0.1])
MultiHR <- round(MultiSum$coefficients[,2],2)
MultiPvalue <- round(MultiSum$coefficients[,5],3)
MultiCI_L <- round(MultiSum$conf.int[,3],2)
MultiCI_U <- round(MultiSum$conf.int[,4],2)
MultiCI <- paste0(MultiCI_L,"-",MultiCI_U)
Element <- row.names(MultiSum$conf.int)
Multicox <- data.frame("Element" = Element,"Hazard Ratio"=MultiHR,"CI95" = MultiCI,
                       "P Value"=MultiPvalue)

#output
Final <- merge.data.frame(UniVar,Multicox,by = "Element",
                          all = T,sort = T)

write.xlsx(Final,file = "COX_table.xlsx",
           colNames = TRUE, borders = "rows")


### 2. KM
data = read.xlsx('1_62_clinical_data.xlsx',sheet = 1,na.strings=c("N/A","","#N/A","NA"))

data$type1 = ifelse(data$Treatment.Strategies %in% c("1st Line PD1Ab","2nd Line PD1Ab"), yes = "PD1Ab",no = data$Treatment.Strategies)
data$type1 = ifelse(data$Treatment.Strategies %in% c("LRT","TKIs with or without LRT"), yes = "NonPD1Ab",no = data$type1)

data$AMP = ifelse(data$CNV == 1, yes = "AMP", no = "NonAMP")
data$type2 = paste(data$type1,data$AMP,sep = "_")

x = ""
y="PFS"
surv =as.formula(paste('Surv(',y,',',y,'_status== 1) ~ type2',sep=""))
km <- surv_fit(formula = surv, data = data)

surv_diff <- survdiff(formula = surv, data = data)
p.val = 1 - pchisq(surv_diff$chisq, length(surv_diff$n) - 1)
p = ggsurvplot(km, conf.int =FALSE, risk.table =T, tables.height = 0.4,
               palette = "npg",
               legend.title = "",legend = c(0.8,0.88),
               legend.labs = c("nonPD1Ab-AMP","nonPD1Ab-nonAMP","PD1Ab-AMP", "PD1Ab-nonAMP"),surv.median.line = "hv",
               xlab = "Time (months)",ylab = y,
               pval = FALSE, break.time.by = 5,
               pval.method = TRUE,
               risk.table.y.text.col = T,# colour risk table text annotations.
               risk.table.y.text = FALSE,# show bars instead of names in text annotations
               title = x)
p$plot = p$plot + ggplot2::annotate("text",x = 12, y = 0.25,label = "Log-rank") + 
  ggplot2::annotate("text",x = 12, y = 0.15,label = "p < 0.0001")


tiff(file = paste("3D.tiff",sep = "_"), res = 300, width = 2000, height =1500, compression = "lzw")
p
dev.off()

surv =as.formula(paste('Surv(',y,',',y,'_status== 1) ~ type1',sep=""))
km <- surv_fit(formula = surv, data = data)
res_cox<-coxph(surv, data=data)
p3 = ggsurvplot(km, conf.int =FALSE, risk.table =T, 
                palette = "npg",
                legend.title = "",
                legend.labs = c("nonPD1Ab","PD1Ab"),surv.median.line = "hv",
                xlab = "Time (months)",ylab = y,
                pval = FALSE, break.time.by = 5,# 输出p值
                pval.method = TRUE,
                title = x,
                risk.table.y.text.col = T,# colour risk table text annotations.
                risk.table.y.text = FALSE)
p3$plot = p3$plot + ggplot2::annotate("text",x = 3, y = 0.25,
                                      label = paste("HR :",round(1/summary(res_cox)$conf.int[1],2))) + 
  ggplot2::annotate("text",x = 3, y = 0.18,label = paste("(","95%CI:",round(1/summary(res_cox)$conf.int[4],2),"-",round(1/summary(res_cox)$conf.int[3],2),")",sep = ""))+
  ggplot2::annotate("text",x = 3, y = 0.11,
                    label = paste("Log-rank P:",round(summary(res_cox)$coef[5],4)))
tiff(file = paste("FigS4.tiff",sep = "_"), res = 300, width = 2000, height =1800, compression = "lzw")
p3
dev.off()

data1_1 = data[data$Treatment.Strategies %in% c("1st Line PD1Ab","2nd Line PD1Ab"),]
data1_2 = data[data$Treatment.Strategies %in% c("1st Line PD1Ab"),]
data1_3 = data[data$Treatment.Strategies %in% c("TKIs with or without LRT","LRT"),]

plot1 = function_km("PD1Ab","PFS","Median PFS: 16.2m vs 1.6m",data1_1)
plot2 = function_km("PD1Ab(first-line treatment)","PFS","Median PFS: 16.2m vs 1.5m",data1_2)
plot3 = function_km("NonPD1Ab","PFS","Median PFS: 16m vs 7m",data1_3)
plot4 = function_km("NonPD1Ab(first-line treatment)","PFS","Median PFS: 16m vs 7m",data1_3)

tiff(file = paste("Fig4A1.tiff",sep = "_"), res = 300, width = 2800, height =1800, compression = "lzw")
plot1
dev.off()

tiff(file = paste("Fig4B1.tiff",sep = "_"), res = 300, width = 2800, height =1800, compression = "lzw")
plot2
dev.off()

tiff(file = paste("Fig4A2.tiff",sep = "_"), res = 300, width = 2800, height =1800, compression = "lzw")
plot3
dev.off()

tiff(file = paste("Fig4B2.tiff",sep = "_"), res = 300, width = 2800, height =1800, compression = "lzw")
plot4
dev.off()
