# Supplementary material for: Chromosome 11q13 amplification correlates with poor response and prognosis to PD-1 blockade in unresectable hepatocellular carcinoma
Source: Front Immunol. 2023 Mar 28;14:1116057. doi: 10.3389/fimmu.2023.1116057 (PMC10086239; doi:10.3389/fimmu.2023.1116057)
Supplement: Supplementary Figure 1 — Summary of frequently (Top 20) genomic characterized copy number alterations among 62 patients with HCC. [file DataSheet_1.zip › Immune_Infiltration_Estimation.R]

setwd("C:\\Users\\7\\Desktop\\数据分析\\张丁脚本debug\\投稿\\Frontiers Immunology\\IHC 30例 6例扩增结果")
library(data.table)
library(openxlsx)
library(ggplot2)
library(ggpubr)
library(reshape2)

data <- fread("Immune_Infiltration_Estimation_matrix_20220704.txt",encoding = "UTF-8",header=T,sep = "\t",na.strings=c("N/A","#N/A","/"))

head(data)
colnames(data)


l = colnames(data)[6:28]

### before after
data = data.frame(data)
head(data)
colnames(data)[1:5]
l = colnames(data)[6:28]
colnames(data)[5] = "CNV"
View(data)
Cha = NULL
for (j in l){
  Character = function_wilcox_test(j,"CNV",data)
  Cha <- rbind(Cha,Character)
  p = function_wilcox_test_plot(j,"CNV",data)
  j = gsub("%", "percent", j)
  j = gsub(":", "", j)
  ggsave(p, filename = paste(j,as.character(round(Character$Pvalue,3)),".jpeg",sep = "_"), width = 3, height = 3)
}
write.xlsx(Cha,file = "1_wilcox_test_20220707_3.xlsx",
           colNames = TRUE, borders = "rows", headerStyle = hs
)
function_wilcox_test <- function(x,y,data){
  #df = data.frame(respon=data[,get(y)],x=data[,get(x)])
  df = data.frame(respon=data[,y],x=data[,x])
  pvalue = wilcox.test(df[df$respon == "Amp11q13","x"], df[df$respon == "nonAmp11q13","x"], paired = FALSE,alternative = "two.sided")$p.value
  a_list = list(y,x,pvalue)
  Characteristics <- setNames(do.call(cbind.data.frame, lapply(lapply(a_list, unlist),
                                                               `length<-`, max(lengths(a_list)))), c("CNV","Characteristics","Pvalue"))
  return(Characteristics) 
}
function_wilcox_test_plot <- function(x,y,data){
  #df = data.frame(respon=data[,get(y)],x=data[,get(x)])
  df = data.frame(respon=data[,y],x=data[,x])
  p=ggplot(df,aes(respon,x,col=respon))+geom_boxplot()+geom_jitter(width = 0.3)+
    stat_compare_means()+ylab(x) + xlab("")+
    theme_bw() +xlab("")+
    theme(axis.line = element_line(colour = "black"),
          panel.grid.major = element_blank(),
          panel.grid.minor = element_blank(),
          panel.border = element_blank(),
          panel.background = element_blank(), legend.position = "none",
          plot.title =element_text(hjust = 0.5,face='bold'),axis.title = element_text(face = 'bold'),axis.text.x = element_text(face = 'bold'))+
    ggtitle("")
  p
  #ggsave(p, filename = paste(x,"jpeg",sep = "."), width = 6, height = 5)
}
