# Supplementary material for: Chromosome 11q13 amplification correlates with poor response and prognosis to PD-1 blockade in unresectable hepatocellular carcinoma
Source: Front Immunol. 2023 Mar 28;14:1116057. doi: 10.3389/fimmu.2023.1116057 (PMC10086239; doi:10.3389/fimmu.2023.1116057)
Supplement: Supplementary Figure 1 — Summary of frequently (Top 20) genomic characterized copy number alterations among 62 patients with HCC. [file DataSheet_1.zip › Immune_Infiltration_Estimation/1_wilcox_test_20220707_3.xlsx]

## Sheet: Sheet 1
CNV
