# Supplementary material for: Chromosome 11q13 amplification correlates with poor response and prognosis to PD-1 blockade in unresectable hepatocellular carcinoma
Source: Front Immunol. 2023 Mar 28;14:1116057. doi: 10.3389/fimmu.2023.1116057 (PMC10086239; doi:10.3389/fimmu.2023.1116057)
Supplement: Supplementary Figure 1 — Summary of frequently (Top 20) genomic characterized copy number alterations among 62 patients with HCC. [file DataSheet_1.zip › Immune_Infiltration_Estimation/Immune_Infiltration_Estimation_matrix_20220704.txt]

cell_type	Sample	as1	as2	as3	cd8_dns_cnt_tumor	cd8_dns_cnt_stroma	cd68cd163_plus_dns_cnt_tumor	cd68cd163_plus_dns_cnt_stroma	cd68cd163_minus_dns_cnt_tumor	cd68cd163_minus_dns_cnt_stroma	pd_l1cd68_plus_dns_cnt_tumor	pd_l1cd68_plus_dns_cnt_stroma	cd56bright_dns_cnt_tumor	cd56bright_dns_cnt_stroma	cd56dim_dns_cnt_tumor	cd56dim_dns_cnt_stroma	pd_1_dns_cnt_tumor	pd_1_dns_cnt_stroma	cd20_dns_cnt_tumor	cd20_dns_cnt_stroma	cd3_dns_cnt_tumor	cd3_dns_cnt_stroma	foxp3_dns_cnt_tumor	foxp3_dns_cnt_stroma	cd8pd_1_plus_dns_cnt_tumor	cd8pd_1_plus_dns_cnt_stroma	tls_dns_cnt
100380	100380	1	1	Amp11q13	8	19	171	201	296	314	2	2	4	1	362	100	180	159	2	3	407	84	20	3	2	4	0
103131	103131	1	1	Amp11q13	103	29	31	21	121	96	17	2	23	14	153	70	138	98	5	3	557	253	148	52	13	1	0
104184	104184	1	1	Amp11q13	40	41	2	4	1	3	1	2	6	15	261	45	224	230	0	0	487	30	10	1	2	2	0
123290	123290	1	1	Amp11q13	826	250	319	313	124	84	135	97	2	6	3	6	217	134	87	304	1639	1183	368	136	38	7	0.08
125149	125149	1	1	Amp11q13	89	11	47	68	70	114	2	2	0	0	0	0	62	120	19	136	164	810	6	33	5	1	0
86066	86066	1	1	Amp11q13	500	1136	0	0	188	389	43	67	0	0	52	175	249	415	168	599	1973	3492	223	508	137	171	0
101191	101191	2	2	nonAmp11q13	7	6	111	51	141	178	4	5	0	28	18	133	92	78	0	8	58	94	1	1	1	0	0
102238	102238	2	2	nonAmp11q13	2	95	11	550	14	912	2	98	2	0	66	44	7	317	22	12	106	196	63	12	1	49	0
102585	102585	2	2	nonAmp11q13	7	53	38	234	20	164	4	36	0	1	3	17	9	79	2	9	255	69	202	31	1	2	0
107251	107251	2	2	nonAmp11q13	458	127	149	42	190	118	41	0	0	0	95	15	864	235	44	18	1096	191	165	2	77	5	0
108572	108572	2	2	nonAmp11q13	0	0	19	0	16	0	0	0	0	0	0	0	22	0	0	47	24	0	6	0	0	0	0
112170	112170	2	2	nonAmp11q13	23	0	11	51	8	64	10	37	0	1	0	1	15	157	6	14	132	109	20	50	0	0	0
112363	112363	2	2	nonAmp11q13	62	28	28	545	12	338	8	57	0	0	0	6	25	523	1	13	153	28	76	0	5	2	0
114103	114103	2	2	nonAmp11q13	126	2	105	153	56	159	86	60	2	3	21	15	50	61	9	33	382	25	5	0	3	0	0
116323	116323	2	2	nonAmp11q13	15	0	8	0	83	17	0	0	3845	4	2868	18	120	20	0	0	303	0	11	0	1	0	0
117677	117677	2	2	nonAmp11q13	88	40	0	0	23	87	3	12	1	0	4	1	34	136	10	33	745	367	10	2	1	1	0
119589	119589	2	2	nonAmp11q13	60	0	88	65	144	213	12	4	0	0	0	3	180	188	2	1	135	1	1	0	5	0	0
122214	122214	2	2	nonAmp11q13	60	88	58	94	57	39	14	6	1	8	1	3	7	7	1	14	365	296	45	29	0	0	0
122351	122351	2	2	nonAmp11q13	316	125	134	180	181	279	94	138	1	14	6	30	454	701	161	261	1154	469	199	128	75	40	0
124929	124929	2	2	nonAmp11q13	3	2	3	3	34	30	0	0	0	0	0	0	8	5	0	0	20	19	0	0	0	0	0
125896	125896	2	2	nonAmp11q13	307	303	222	467	248	532	57	72	0	4	15	508	180	418	13	417	546	2461	18	7	53	48	0
126747	126747	2	2	nonAmp11q13	50	40	3	78	19	253	0	5	0	0	19	4	14	220	0	2	804	31	167	4	1	2	0
127031	127031	2	2	nonAmp11q13	76	77	4	98	28	303	0	2	0	0	3	6	8	90	1	14	169	53	7	1	1	1	0
129058	129058	2	2	nonAmp11q13	24	40	18	38	10	40	2	1	0	0	0	0	41	219	5	34	208	167	3	7	7	5	0
129607	129607	2	2	nonAmp11q13	172	156	108	271	44	150	1	1	0	0	0	3	156	441	31	247	508	1015	30	52	15	6	0
133586	133586	2	2	nonAmp11q13	245	277	170	156	355	234	52	27	0	0	0	0	108	45	7	9	947	677	163	48	5	4	0.5
90895	90895	2	2	nonAmp11q13	37	96	14	57	443	470	12	18	0	0	1880	1062	56	82	1	1	176	1711	20	79	6	9	0
91211	91211	2	2	nonAmp11q13	21	245	66	167	179	147	132	279	120	95	358	1158	8	35	5	690	208	490	3	8	0	6	0
95034	95034	2	2	nonAmp11q13	8	44	10	224	313	381	0	0	122	21	3	8	8	49	0	43	184	847	0	1	1	7	0
97658	97658	2	2	nonAmp11q13	464	171	388	148	349	184	28	5	18	20	128	25	547	230	2	1	1572	545	31	5	321	87	0
