# Supplementary material for: Chromosome 11q13 amplification correlates with poor response and prognosis to PD-1 blockade in unresectable hepatocellular carcinoma
Source: Front Immunol. 2023 Mar 28;14:1116057. doi: 10.3389/fimmu.2023.1116057 (PMC10086239; doi:10.3389/fimmu.2023.1116057)
Supplement: Supplementary Figure 1 — Summary of frequently (Top 20) genomic characterized copy number alterations among 62 patients with HCC. [file DataSheet_1.zip › mutation_profile/maftools_mutation.R]

library(data.table)
library(openxlsx)
library(maftools)
## MAFTOOL
###
pheno = read.xlsx('mutation.xlsx',sheet = 1)
pheno_maf = pheno[ ,c("ID","Gender","Age")]
colnames(pheno_maf) = c("Tumor_Sample_Barcode","Gender","Age")
pheno_maf$Age = ifelse(test = pheno_maf$Age > 65, yes = ">65", no = "<=65")
pheno_maf$Gender = ifelse(test = pheno_maf$Gender == "男性", yes = "Male", no = "Female")
head(pheno_maf)
SampleID = unique(pheno_maf$Tumor_Sample_Barcode)
length(SampleID)


### variants
data_snv = read.xlsx('mutation.xlsx',sheet = 2)

data_snv = data_snv[,c("ID","基因","染色体",
                       "染色体起始位点","染色体终止位点","参考等位基因",
                       "突变等位基因","变异影响","变异等级")]
colnames(data_snv) = c("Tumor_Sample_Barcode","Hugo_Symbol","Chromosome","Start_Position",
                       "End_Position",'Reference_Allele','Tumor_Seq_Allele2',"Variant_Classification",
                       "Variant_Classification2")
head(data_snv)

data_cnv = read.xlsx('mutation.xlsx',sheet = 4)
data_cnv = data_cnv[,c("ID","基因","染色体","染色体起始位点","染色体终止位点",
                       "CNV类型","变异等级")]
colnames(data_cnv) = c("Tumor_Sample_Barcode","Hugo_Symbol","Chromosome","Start_Position",
                       "End_Position","Variant_Classification","Variant_Classification2")
data_cnv$Variant_Classification = ifelse(test = data_cnv$Variant_Classification == "loss", yes = "Loss", no = "Gain")
data_cnv$Reference_Allele = ""
data_cnv$Tumor_Seq_Allele2 = ""

head(data_cnv)

data_fusion = read.xlsx('mutation.xlsx',sheet = 6)
data_fusion = data_fusion[,c("ID","5撇端基因","3撇端基因","融合类型","变异等级")]
colnames(data_fusion) = c("Tumor_Sample_Barcode","Start_Position","End_Position","Chromosome","Variant_Classification2")
data_fusion$Variant_Classification = "Fusion"
data_fusion$Reference_Allele = ""
data_fusion$Tumor_Seq_Allele2 = ""
data_fusion$Hugo_Symbol = paste(data_fusion$Start_Position,data_fusion$End_Position,sep = "-")

head(data_fusion)

data_snv_g = read.xlsx('mutation.xlsx',sheet = 3)
data_snv_g = data_snv_g[,c("ID","基因","染色体",
                           "染色体起始位点","染色体终止位点","参考等位基因",
                           "突变等位基因","变异影响","变异等级")]
colnames(data_snv_g) = c("Tumor_Sample_Barcode","Hugo_Symbol","Chromosome","Start_Position",
                         "End_Position",'Reference_Allele','Tumor_Seq_Allele2',"Variant_Classification",
                         "Variant_Classification2")
data_snv_g$Variant_Classification = "Germline"
head(data_snv_g)

data  = rbind(data_snv,data_cnv,data_fusion,data_snv_g)

# creat snv maf 

snv_maf = data[data$Tumor_Sample_Barcode %in% SampleID, ]
snv_maf$Variant_Type='SNP'

head(snv_maf)
table(snv_maf$Variant_Classification)
############################# using maftools
snv_maf = data.frame(snv_maf)

snv_maf$Variant_Classification = ifelse(test = snv_maf$Variant_Classification2 %in% c("MUT","VLM"), yes = snv_maf$Variant_Classification, no = "B")
## all
nonSyn = setdiff(unique(snv_maf$Variant_Classification),c("Synonymous","Germline","B"))
## snv
nonSyn = setdiff(unique(snv_maf$Variant_Classification),c("Synonymous","Germline","B","Gain","Loss","Fusion"))
## CNV
nonSyn = c("Gain","Loss")
## CNV & Fusion
nonSyn = c("Gain","Loss","Fusion")

maf = read.maf(maf=snv_maf, vc_nonSyn=nonSyn, clinicalData = pheno_maf, removeDuplicatedVariants = F)


color_colletion =  c(pal_npg()(10), pal_jco()(10), 
                     pal_uchicago()(9), pal_futurama()(12),
                     pal_jama()(7), pal_lancet()(9), 
                     pal_nejm()(8))

nonSyn_color = color_colletion[1:length(nonSyn)]
names(nonSyn_color) = nonSyn
nonSyn_color = c(nonSyn_color,  "Multi_Hit" = "#000000")
nonSyn_color
nonSyn_color["Loss"] = "darkgreen"

getAnnoCols <- function(df_ann){
  ann_cols = list()
  for (i in 1:ncol(df_ann)) {
    ann_lvls = unique(as.character(df_ann[[i]]))
    ann_lvls_cols = sample(x = color_colletion, size = length(ann_lvls), replace = FALSE)
    ann_cols[[i]] = ann_lvls_cols
    names(ann_cols[[i]]) = ann_lvls
  }
  names(ann_cols) = colnames(df_ann)
  return(ann_cols)
}
annotation_Color = getAnnoCols(maf@clinical.data[,2:ncol(maf@clinical.data)])

#####
tiff(file = "1_snv_rmGermline_oncoprint_20220716.tiff", res = 300, width = 5800, height = 3800, compression = "lzw")

oncoplot(maf = maf, 
         colors = nonSyn_color, 
         top = 20, 
         #minMut = 0.1,
         #draw_titv = TRUE,
         removeNonMutated = F,
         showTumorSampleBarcodes = F,
         SampleNamefontSize = 0.5,
         showTitle = T,
         clinicalFeatures  = colnames(maf@clinical.data)[2:(ncol(maf@clinical.data))],
         annotationColor = annotation_Color, 
         sortByAnnotation = F,
         #annotationOrder = names(annotation_Color[[1]]), 
         anno_height = 1,
         #pathways = "auto",
         fontSize = 0.9,
         annotationFontSize = 1.2,
         legendFontSize = 1.2) 

dev.off()

####
genes = as.character(t(getGeneSummary(maf)[c(1:24),"Hugo_Symbol"]))

MutGene = c("CCND1","FGF3","FGF4","FGF19")
genes = genes[-which(genes %in% MutGene)]
MutID = unique(snv_maf[snv_maf$Hugo_Symbol %in% MutGene & snv_maf$Variant_Classification == "Gain" &
                       snv_maf$Tumor_Sample_Barcode %in% SampleID,"Tumor_Sample_Barcode"])

df_Mut = snv_maf[snv_maf$Tumor_Sample_Barcode %in% MutID,]
df_NonMut = snv_maf[!snv_maf$Tumor_Sample_Barcode %in% MutID & snv_maf$Tumor_Sample_Barcode %in% SampleID,]
Mut_maf = read.maf(maf = df_Mut,vc_nonSyn=nonSyn)
NonMut_maf = read.maf(maf = df_NonMut,vc_nonSyn=nonSyn)

tiff(file =paste("2","Amp11q13","coOncoplot_20220821.tiff",sep = "_"), res = 600, width = 5800, height = 4200, compression = "lzw")
coOncoplot(m1 = Mut_maf, m2 = NonMut_maf, m1Name = "Amp11q13", m2Name = paste("Non","Amp11q13",sep = "-"),
           genes = genes, removeNonMutated = FALSE,geneNamefont = 0.8)
dev.off()

### fisher.test(matrix(c(m1Mut, m1.sampleSize-m1Mut, m2Mut, m2.sampleSize-m2Mut),
###  byrow = TRUE, nrow = 2), conf.int = TRUE, conf.level = 0.95)
pt.vs.rt <- mafCompare(m1 = Mut_maf, m2 = NonMut_maf, m1Name = MutGene, 
                       m2Name = paste("Non",MutGene,sep = "-"), minMut = 2)
pt.vs.rt$results
forestPlot(mafCompareRes = pt.vs.rt)
write.csv(pt.vs.rt$results,paste("Non",MutGene,"mafCompare.csv",sep = "_"))

results = data.frame(pt.vs.rt$results)
genes_sig = results[results$pval < 0.05,"Hugo_Symbol"]
genes_sig = genes_sig[-which(genes_sig==MutGene)]
tiff(file =paste("2",MutGene,"coOncoplot_sig_20220614.tiff",sep = "_"), res = 600, width = 3800, height = 2200, compression = "lzw")
coOncoplot(m1 = Mut_maf, m2 = NonMut_maf, m1Name = MutGene, m2Name = paste("Non",MutGene,sep = "-"),
           genes = genes_sig, removeNonMutated = FALSE,geneNamefont = 0.8)
dev.off()
